# Supplementary material for: Myeloid DRP1 deficiency limits revascularization in ischemic muscles via inflammatory macrophage polarization and metabolic reprogramming
Source: JCI Insight. 2025 Jan 9;10(1):e177334. doi: 10.1172/jci.insight.177334 (PMC11721294; doi:10.1172/jci.insight.177334)
Supplement: Supporting data values [file jciinsight-10-177334-s094.xlsx]

## Sheet: Fig.1D
		Fig. 1D HLI of Drp1fl/fl, LysMCre/+ and Drp1 lys-cre mice						Drp1fl/fl							LysMCre/+
			flf/#1	flf/#2	flf/#3	flf/#4	flf/#5	flf/#6	flf/#7	flf/#8	flf/#9	flf/#10		LysMCre/+#1	LysMCre/+#2	LysMCre/+#3	LysMCre/+#4	LysMCre/+#5	LysMCre/+#6	LysMCre/+#7	LysMCre/+#8			MɸDrp1KO
		Pre	104.749	109.71	101.368	94.6566	100.273	99.5576	100	99.8871	100.262	99.0879		99.5502	105.31	92.2991	95.829	97.5257	106.673	100.189	97.0709
		Day 0	15.7402	13.7215	5.32059	4.56815	5.21899	7.87689	17.445	4.19861	13.602	15.3581		9.65401	2.10972	5.36801	14.9685	6.52154	4.0669	13.221	23.1409		MɸDrp1KO#1	MɸDrp1KO#2	MɸDrp1KO#3	MɸDrp1KO#4	MɸDrp1KO#5	MɸDrp1KO#6	MɸDrp1KO#7	MɸDrp1KO#8	MɸDrp1KO#9	MɸDrp1KO#10	MɸDrp1KO#11	MɸDrp1KO#12
		Day 7		66.3864	58.3515	73.2068	58.2324	65.9501	71.9208	67.2041	69.9808	67.0247		74.169		73.396	73.188	77.948	69.0439	79.953	75.0731		96.809	105.268	97.4359	95.5162	101.493	101.478	100.035	100.904	99.2766	99.7141	100.053	100.042
		Day 14		71.4784	80.3726	91.6179	81.3894	89.255	93.2565		78.0988	99.2642		79.54		85.15	83.19	84.2384	76.9452	81.2292	84.868		6.52451	14.4985	11.3191	16.2887	10.8384	20.5117	4.94949	11.7846	7.99786	1.84868	23.3393	15.6319
		Day 21		85.633	83.15	95.661	91.6946	96.8794	98.9959		95.7483	108.294		87.512		94.876	90.646	89.469		86.538	93.525		27.82	62.03	59.59	58.85	58.847	33.5999	53.7008	50.5647	61.3669	29.8227		61.376
																							58.16	66.01	66.56	68.87	73.0923	73.5333	55.6668	67.9508	66.4884			75.31
																							82.44	68.21	82.63	85.42	87.2015	68.2278	67.8226	75.9843	77.9835			72.924
								`

## Sheet: Fig.1E
		A	B
		WT	Mɸ Drp1KO
		603.333	408.667
		829.333	263.333
		660	363.75
		818.667	506.25

## Sheet: Fig.1F
		A	B
		WT	Mɸ Drp1KO
		180.333	39.4
		150.667	21
		150	37.6
		115.5	14.7
		107.1	13.3
			16.1

## Sheet: Fig.1G
		A	B					A	B
		WT	Mɸ Drp1KO					WT	Mɸ Drp1KO
		1.24555	0.374852					0.870445	0.506073
		0.876631	0.648873					1	0.566802
		1	0.427046					1.12146	0.497976
		0.916667	0.340774					0.90604	0.47651
		1	0.236111					1	0.610738
		1.52083	0.548611					0.979866	0.389262

## Sheet: Fig. 1H
		WT#1	WT#2	WT#3	WT#4
	D3	44.5902	47.2637	36.8421	40.6186
	D7	29.6	12.4138	8.55615	30
	D21	0	0	0	0
		Mɸ Drp1KO#1	Mɸ Drp1KO#2	Mɸ Drp1KO#3	Mɸ Drp1KO#4	Mɸ Drp1KO#5	Mɸ Drp1KO#6
	D3	81.0169	82.8859	72.973	76.2617	82.7586
	D7	52.3077	73.8461	30	76.1539	66.6667	72
	D21	0	0	0	0	0
		WT#1	WT#2	WT#3	WT#4
	D3	8.85246	1.74129	6.84211	1.23711
	D7	66.4	44.8276	80.2139	55.3846
	D21	10.7547	60.2564	39.8601	40.2222	34.375
		Mɸ Drp1KO#1	Mɸ Drp1KO#2	Mɸ Drp1KO#3	Mɸ Drp1KO#4	Mɸ Drp1KO#5	Mɸ Drp1KO#6
	D3	2.71186	1.34228	2.52252	2.24299	1.2069
	D7	38.4615	27.6923	47	9.23077	16.6667	17
	D21	86.6667	60.5882	91.7269	68.0952	74.2105

## Sheet: Fig. 2B
			WT#1	WT#2	WT#3	WT#4	WT#5	WT#6	WT#7
		D3	2.31868	1.88276	2.20032	1.68	1.82336		3.16
		D7	0.7436	1	1.956		1.3475	1.412	1.155
			Mɸ Drp1KO#1	Mɸ Drp1KO#2	Mɸ Drp1KO#3	Mɸ Drp1KO#4	Mɸ Drp1KO#5
		D3	1.254	1.31	0.294	0.178
		D7	0.535	0.7336	0.4545	0.16768	0.22624

## Sheet: Fig. 2C
		WT#1	WT#2	WT#3
	D3	3.84615	6.41026	4.61538
	D7	9.75	12.1333	12.1333
		Mɸ Drp1KO#1	Mɸ Drp1KO#2	Mɸ Drp1KO#3	Mɸ Drp1KO#4
	D3	2.5641	2.05128	1.53846	2.30769
	D7	2.16667	3.03333	3.46667	4.33333

## Sheet: Fig. 2D
		WT#1	WT#2	WT#3	WT#4	WT#5	WT#6
	D3	4.33333	5.2	5.3
	D7	5.85	6.06667	6.5	5.85	2.6	2.7
		Mɸ Drp1KO#1	Mɸ Drp1KO#2	Mɸ Drp1KO#3	Mɸ Drp1KO#4	Mɸ Drp1KO#5	Mɸ Drp1KO#6
	D3	3.46667	2.6	4.55	4.33333	3.25
	D7	6.5	11.2667	11.05	7.36667	10.4	12.1333

## Sheet: Fig. 2F
			WT#1	WT#2	WT#3	WT#4	WT#5	WT#6
		D3	0.68276	1.4278	1.19808	0.8976	1.02144	1.632
		D7	1.859	1.058	1.592		1.3685	1.875
			Mɸ Drp1KO#1	Mɸ Drp1KO#2	Mɸ Drp1KO#3	Mɸ Drp1KO#4	Mɸ Drp1KO#5
		D3	0.2266	0.422	0.0822	0.141
		D7	0.5825	0.7504	0.7605	0.3584	0.29176
			WT#1	WT#2	WT#3	WT#4
		D3	0.042432	0.095616	0.16128	0.099904
		D7	0.02054	0.046	0.1984	0.0156
			Mɸ Drp1KO#1	Mɸ Drp1KO#2	Mɸ Drp1KO#3	Mɸ Drp1KO#4
		D3	0.23804	0.137	0.0493	0.26832
		D7	0.3675	0.25452	0.340352

## Sheet: Fig. 3A
			Nos2			Ptgs2			Il1β
			Set A	Set B		Set A	Set B		Set A	Set B
			WT	Mɸ Drp1KO		WT	Mɸ Drp1KO		WT	Mɸ Drp1KO
			1	1.03897		1	1.34777		1	2.14544
			1	1.56168		1	3.61586		1	1.09544
			1	1.37422		1	2.18451		1	2.35779
			1	1.13584		1	1.74162		1	1.9307
									1	1.87509
			Arg1			Retnla				Vegf			Tgfβ
			Set A	Set B		Set A	Set B			Set A	Set B		Set A	Set B
			WT	Mɸ Drp1KO		WT	Mɸ Drp1KO			WT	Mɸ Drp1KO		WT	Mɸ Drp1KO
			1	0.225886		1	0.128551			1	0.710366		1	0.860817
			1	0.127664		1	0.952719			1	0.32218		1	0.582989
			1	0.216058		1	0.366585			1	0.725471		1	0.323084
			1	0.495813		1	0.474954			1	0.266225		1	0.652671
													1	0.799735

[truncated: 36 more sheets: Fig. 3B, Fig. 3C, Fig. 4B, Fig. 4C, Fig. 4D, Fig. 4E, Fig. 4F, Fig. 5A, Fig. 5B, Fig. 5C, Fig. 5D, Fig. 6B, Fig. 6C, Fig. 6D, Fig. 6E, Fig. S1A, Fig. S1B, Fig. S2A, Fig. S2B, Fig. S2C …]
